# Supplementary material for: Infrared molecular fingerprinting of blood-based liquid biopsies for the detection of cancer
Source: eLife. 2021 Oct 26;10:e68758. doi: 10.7554/eLife.68758 (PMC8547961; doi:10.7554/eLife.68758)
Supplement: Figure 2—source data 2. [file elife-68758-fig2-data2.zip]

Archive with 11 entries (10 files):
- Figure 2-source data 4/
- Figure 2-source data 4/BlCa_vs_NSR.joblib
- Figure 2-source data 4/BrCa_vs_NSR.joblib
- Figure 2-source data 4/LuCa_vs_MR.joblib
- Figure 2-source data 4/LuCa_vs_NSR.joblib
- Figure 2-source data 4/LuCa_vs_SR.joblib
- Figure 2-source data 4/PrCa_vs_MR.joblib
- Figure 2-source data 4/PrCa_vs_NSR.joblib
- Figure 2-source data 4/PrCa_vs_SR.joblib
- Figure 2-source data 4/Readme.docx
- Figure 2-source data 4/water_spectrum.txt
