# Supplementary material for: Infrared molecular fingerprinting of blood-based liquid biopsies for the detection of cancer
Source: eLife. 2021 Oct 26;10:e68758. doi: 10.7554/eLife.68758 (PMC8547961; doi:10.7554/eLife.68758)
Supplement: Figure 2—source data 2. [file elife-68758-fig2-data2.zip › Figure 2-source data 4/water_spectrum.txt]

X	Abs
599.841064453125	0.201757088303566
601.769775390625	0.203010216355324
603.698547363281	0.203019127249718
605.627258300781	0.201864942908287
607.556030273437	0.202450096607208
609.484802246094	0.20568910241127
611.413513183594	0.209041371941566
613.34228515625	0.210879266262054
615.271057128906	0.211362928152084
617.199768066406	0.2109055519104
619.128540039063	0.209634721279144
621.057312011719	0.207242131233215
622.986022949219	0.204800754785538
624.914794921875	0.20472377538681
626.843505859375	0.206384658813477
628.772277832031	0.207789421081543
630.701049804687	0.209631368517876
632.629760742188	0.211516410112381
634.558532714844	0.21147845685482
636.4873046875	0.210682556033134
638.416015625	0.211023792624474
640.344787597656	0.211865216493607
642.273498535156	0.212393075227737
644.202270507812	0.212475702166557
646.131042480469	0.212700963020325
648.059753417969	0.213882029056549
649.988525390625	0.214907824993134
651.917297363281	0.214961752295494
653.846008300781	0.216122150421143
655.774780273437	0.218699067831039
657.703491210937	0.219127342104912
659.632263183594	0.216619148850441
661.56103515625	0.215013176202774
663.48974609375	0.21607281267643
665.418518066406	0.217239439487457
667.347290039063	0.217516049742699
669.276000976563	0.218818843364716
671.204772949219	0.220259606838226
673.133483886719	0.2198146879673
675.062255859375	0.218290135264397
676.991027832031	0.217112883925438
678.919738769531	0.217890992760658
680.848510742188	0.221165925264359
682.777282714844	0.223917976021767
684.705993652344	0.224366873502731
686.634765625	0.224204644560814
688.563537597656	0.223726287484169
690.492248535156	0.222864523530006
692.421020507812	0.222228422760963
694.349731445313	0.22145988047123
696.278503417969	0.220817446708679
698.207275390625	0.221093133091927
700.135986328125	0.222392380237579
702.064758300781	0.223551258444786
703.993530273437	0.224177017807961
705.922241210937	0.224445030093193
707.851013183594	0.22376623749733
709.779724121094	0.223816245794296
711.70849609375	0.225666165351868
713.637268066406	0.227028742432594
715.565979003906	0.226753145456314
717.494750976563	0.225816875696182
719.423522949219	0.224815100431442
721.352233886719	0.224119812250137
723.281005859375	0.22429783642292
725.209716796875	0.22539883852005
727.138488769531	0.227084890007973
729.067260742188	0.228129118680954
730.995971679688	0.227995246648788
732.924743652344	0.227525889873505
734.853515625	0.227165639400482
736.7822265625	0.227579295635223
738.710998535156	0.22924792766571
740.639770507812	0.231509298086166
742.568481445313	0.232631668448448
744.497253417969	0.231969207525253
746.425964355469	0.231174200773239
748.354736328125	0.231222733855247
750.283508300781	0.232112035155296
752.212219238281	0.23324054479599
754.140991210937	0.233040392398834
756.069763183594	0.231864735484123
757.998474121094	0.232310742139816
759.92724609375	0.234513565897942
761.85595703125	0.236136645078659
763.784729003906	0.237076416611671
765.713500976563	0.238602474331856
767.642211914062	0.239634394645691
769.570983886719	0.238444074988365
771.499755859375	0.235944598913193
773.428466796875	0.233760952949524
775.357238769531	0.232690185308456
777.285949707031	0.232742384076118
779.214721679688	0.233091399073601
781.143493652344	0.234622418880463
783.072204589844	0.23759451508522
785.0009765625	0.239533454179764
786.929748535156	0.239923804998398
788.858459472656	0.240944996476173
790.787231445313	0.242874979972839
792.715942382813	0.242823034524918
794.644714355469	0.239101871848106
796.573486328125	0.235128328204155
798.502197265625	0.235260471701622
800.430969238281	0.237419992685318
802.359741210937	0.237621039152145
804.288452148438	0.236803576350212
806.217224121094	0.236377611756325
808.14599609375	0.236997112631798
810.07470703125	0.240008592605591
812.003479003906	0.244214355945587
813.932189941406	0.247010141611099
815.860961914062	0.247537985444069
817.789733886719	0.245725572109222
819.718444824219	0.242818012833595
821.647216796875	0.24151822924614
823.575988769531	0.241887658834457
825.504699707031	0.242395684123039
827.433471679688	0.24284753203392
829.362182617187	0.242014497518539
831.290954589844	0.238939970731735
833.2197265625	0.23614239692688
835.1484375	0.235964477062225
837.077209472656	0.23752236366272
839.005981445313	0.240537911653519
840.934692382813	0.245054081082344
842.863464355469	0.247710034251213
844.792175292969	0.24618373811245
846.720947265625	0.243121474981308
848.649719238281	0.241839185357094
850.578430175781	0.242667630314827
852.507202148438	0.244370773434639
854.435974121094	0.246766909956932
856.364685058594	0.24969670176506
858.29345703125	0.251652330160141
860.22216796875	0.252039641141891
862.150939941406	0.250854790210724
864.079711914062	0.249081060290337
866.008422851562	0.249215021729469
867.937194824219	0.249543309211731
869.865966796875	0.247650876641274
871.794677734375	0.246737852692604
873.723449707031	0.24789172410965
875.652221679688	0.248692706227303
877.580932617187	0.249048307538033
879.509704589844	0.24892270565033
881.438415527344	0.248162269592285
883.3671875	0.247772499918938
885.295959472656	0.246724918484688
887.224670410156	0.245039388537407
889.153442382813	0.24581889808178
891.082214355469	0.248236894607544
893.010925292969	0.248991668224335
894.939697265625	0.248406141996384
896.868408203125	0.248360604047775
898.797180175781	0.249032452702522
900.725952148438	0.248749017715454
902.654663085938	0.247014716267586
904.583435058594	0.245141983032227
906.51220703125	0.244209721684456
908.44091796875	0.245153993368149
910.369689941406	0.247150883078575
912.298400878906	0.248377203941345
914.227172851562	0.248150572180748
916.155944824219	0.246478319168091
918.084655761719	0.244280859827995
920.013427734375	0.243033185601234
921.942199707031	0.243297636508942
923.870910644531	0.243361592292786
925.799682617187	0.240694582462311
927.728454589844	0.236359491944313
929.657165527344	0.233446359634399
931.5859375	0.231906458735466
933.5146484375	0.229897454380989
935.443420410156	0.22713702917099
937.372192382813	0.223779663443565
939.300903320312	0.219800546765327
941.229675292969	0.215952038764954
943.158447265625	0.212746933102608
945.087158203125	0.209614127874374
947.015930175781	0.205849662423134
948.944641113281	0.201675787568092
950.873413085938	0.197909265756607
952.802185058594	0.194438591599464
954.730895996094	0.190543934702873
956.65966796875	0.186762765049934
958.588439941406	0.184126809239388
960.517150878906	0.181906163692474
962.445922851562	0.178754791617394
964.374633789063	0.175156086683273
966.303405761719	0.172256395220757
968.232177734375	0.169847369194031
970.160888671875	0.167199850082397
972.089660644531	0.164501860737801
974.018432617187	0.162172913551331
975.947143554687	0.15984234213829
977.875915527344	0.157202243804932
979.804626464844	0.154684364795685
981.7333984375	0.152630284428597
983.662170410156	0.150753423571587
985.590881347656	0.148837774991989
987.519653320312	0.147061571478844
989.448425292969	0.145487263798714
991.377136230469	0.14394623041153
993.305908203125	0.142197594046593
995.234680175781	0.140314266085625
997.163391113281	0.138718575239181
999.092163085938	0.137379169464111
1001.02087402344	0.135823950171471
1002.94964599609	0.134111061692238
1004.87841796875	0.132662251591682
1006.80712890625	0.131468564271927
1008.73590087891	0.13028322160244
1010.66467285156	0.128876179456711
1012.59338378906	0.127276197075844
1014.52215576172	0.125909850001335
1016.45086669922	0.124965004622936
1018.37963867187	0.124185897409916
1020.30841064453	0.123217321932316
1022.23712158203	0.121959187090397
1024.16589355469	0.120731860399246
1026.09460449219	0.119794681668282
1028.0234375	0.118952788412571
1029.9521484375	0.11803275346756
1031.880859375	0.117226779460907
1033.80969238281	0.116574726998806
1035.73840332031	0.115853644907474
1037.66711425781	0.114985883235931
1039.59582519531	0.114107191562653
1041.52465820312	0.113353289663792
1043.45336914062	0.112663440406322
1045.38208007812	0.111995682120323
1047.31091308594	0.111398331820965
1049.23962402344	0.110793247818947
1051.16833496094	0.110141433775425
1053.09716796875	0.10955698788166
1055.02587890625	0.109118066728115
1056.95458984375	0.108770236372948
1058.88342285156	0.108353674411774
1060.81213378906	0.107766583561897
1062.74084472656	0.107131913304329
1064.66967773438	0.10657661408186
1066.59838867188	0.106075912714004
1068.52709960938	0.10564624518156
1070.45593261719	0.10531460493803
1072.38464355469	0.105003654956818
1074.31335449219	0.104661300778389
1076.24206542969	0.104354999959469
1078.1708984375	0.1041100025177
1080.099609375	0.103845022618771
1082.0283203125	0.103581681847572
1083.95715332031	0.103415057063103
1085.88586425781	0.103231884539127
1087.81457519531	0.102874748408794
1089.74340820312	0.102519422769546
1091.67211914062	0.102345049381256
1093.60083007812	0.102223999798298
1095.52966308594	0.102054975926876
1097.45837402344	0.101845927536488
1099.38708496094	0.101634070277214
1101.31591796875	0.10150533914566
1103.24462890625	0.101448476314545
1105.17333984375	0.101382069289684
1107.10205078125	0.10130201280117
1109.03088378906	0.101225309073925
1110.95959472656	0.10117145627737
1112.88830566406	0.101142145693302
1114.81713867188	0.101061217486858
1116.74584960938	0.100985042750835
1118.67456054688	0.101057849824429
1120.60339355469	0.101161941885948
1122.53210449219	0.101155050098896
1124.46081542969	0.101174622774124
1126.3896484375	0.10127978771925
1128.318359375	0.101333722472191
1130.2470703125	0.10135754942894
1132.17590332031	0.101464331150055
1134.10461425781	0.101619482040405
1136.03332519531	0.101715691387653
1137.96215820312	0.101776324212551
1139.89086914062	0.101928800344467
1141.81958007812	0.102111890912056
1143.74829101562	0.10219956189394
1145.67712402344	0.102266021072864
1147.60583496094	0.102409072220325
1149.53454589844	0.102624781429768
1151.46337890625	0.102861560881138
1153.39208984375	0.103078849613667
1155.32080078125	0.103286616504192
1157.24963378906	0.103500992059708
1159.17834472656	0.103704325854778
1161.10705566406	0.103874318301678
1163.03588867188	0.104049772024155
1164.96459960938	0.104318991303444
1166.89331054688	0.104647174477577
1168.82214355469	0.104921445250511
1170.75085449219	0.105192594230175
1172.67956542969	0.105496682226658
1174.6083984375	0.105754844844341
1176.537109375	0.105979889631271
1178.4658203125	0.106227830052376
1180.39453125	0.106514014303684
1182.32336425781	0.106813997030258
1184.25207519531	0.107108786702156
1186.18078613281	0.107412599027157
1188.10961914062	0.107707992196083
1190.03833007812	0.107966415584087
1191.96704101562	0.10820347070694
1193.89587402344	0.108486346900463
1195.82458496094	0.108854971826076
1197.75329589844	0.109261594712734
1199.68212890625	0.109638378024101
1201.61083984375	0.109985314309597
1203.53955078125	0.110347501933575
1205.46838378906	0.110727772116661
1207.39709472656	0.11111519485712
1209.32580566406	0.111501380801201
1211.25451660156	0.111838318407536
1213.18334960938	0.112097673118114
1215.11206054688	0.112370818853378
1217.04077148438	0.112738899886608
1218.96960449219	0.113135777413845
1220.89831542969	0.113518767058849
1222.82702636719	0.113898724317551
1224.755859375	0.114262379705906
1226.6845703125	0.114630959928036
1228.61328125	0.115012466907501
1230.54211425781	0.115370772778988
1232.47082519531	0.115724988281727
1234.39953613281	0.116124704480171
1236.32836914062	0.116537787020206
1238.25708007812	0.116925448179245
1240.18579101562	0.117304600775242
1242.11462402344	0.117690294981003
1244.04333496094	0.118073113262653
1245.97204589844	0.118441738188267
1247.90075683594	0.118806801736355
1249.82958984375	0.119167819619179
1251.75830078125	0.119533494114876
1253.68701171875	0.119897872209549
1255.61584472656	0.120233945548534
1257.54455566406	0.120567753911018
1259.47326660156	0.120910875499248
1261.40209960938	0.121245197951794
1263.33081054688	0.121592178940773
1265.25952148438	0.121971219778061
1267.18835449219	0.12231469899416
1269.11706542969	0.122589103877544
1271.04577636719	0.122907407581806
1272.974609375	0.123311012983322
1274.9033203125	0.123710170388222
1276.83203125	0.124055854976177
1278.7607421875	0.124373413622379
1280.68957519531	0.124694131314754
1282.61828613281	0.125029340386391
1284.54699707031	0.125366196036339
1286.47583007812	0.125657483935356
1288.40454101562	0.125906676054001
1290.33325195312	0.126168191432953
1292.26208496094	0.126459032297134
1294.19079589844	0.126768305897713
1296.11950683594	0.127086564898491
1298.04833984375	0.1274024695158
1299.97705078125	0.127709582448006
1301.90576171875	0.128016382455826
1303.83459472656	0.128322437405586
1305.76330566406	0.128619194030762
1307.69201660156	0.128877967596054
1309.62084960938	0.129095211625099
1311.54956054688	0.129345238208771
1313.47827148438	0.129651233553886
1315.40698242188	0.129955694079399
1317.33581542969	0.130249008536339
1319.26452636719	0.13056193292141
1321.19323730469	0.130880683660507
1323.1220703125	0.13117778301239
1325.05078125	0.131442993879318
1326.9794921875	0.131684869527817
1328.90832519531	0.131939545273781
1330.83703613281	0.132188692688942
1332.76574707031	0.13240160048008
1334.69458007812	0.132623359560966
1336.62329101562	0.132869943976402
1338.55200195312	0.133114099502563
1340.48083496094	0.133379086852074
1342.40954589844	0.13367623090744
1344.33825683594	0.13394783437252
1346.26696777344	0.13417412340641
1348.19580078125	0.134374707937241
1350.12451171875	0.134550362825394
1352.05322265625	0.134723380208015
1353.98205566406	0.134927898645401
1355.91076660156	0.135155782103538
1357.83947753906	0.135381147265434
1359.76831054688	0.135606870055199
1361.69702148438	0.135811060667038
1363.62573242188	0.135955616831779
1365.55456542969	0.136090233922005
1367.48327636719	0.136260002851486
1369.41198730469	0.136457607150078
1371.3408203125	0.136674180626869
1373.26953125	0.136892393231392
1375.1982421875	0.137096643447876
1377.12707519531	0.137281894683838
1379.05578613281	0.137460827827454
1380.98449707031	0.137636855244637
1382.91320800781	0.137789621949196
1384.84204101562	0.137918516993523
1386.77075195312	0.138062953948975
1388.69946289062	0.138255283236504
1390.62829589844	0.138436675071716
1392.55700683594	0.138562992215157
1394.48571777344	0.138693958520889
1396.41455078125	0.138873696327209
1398.34326171875	0.139067679643631
1400.27197265625	0.139255926012993
1402.20080566406	0.139426350593567
1404.12951660156	0.139581263065338
1406.05822753906	0.139766603708267
1407.98706054688	0.139978647232056
1409.91577148438	0.140181049704552
1411.84448242188	0.140368551015854
1413.77319335938	0.140525430440903
1415.70202636719	0.140658900141716
1417.63073730469	0.140804782509804
1419.55944824219	0.14098048210144
1421.48828125	0.14114648103714
1423.4169921875	0.141307696700096
1425.345703125	0.141495496034622
1427.27453613281	0.141667783260345
1429.20324707031	0.141834363341331
1431.13195800781	0.142026349902153
1433.06079101562	0.142183408141136
1434.98950195312	0.142284110188484
1436.91821289062	0.142449483275414
1438.84704589844	0.142722710967064
1440.77575683594	0.142956137657166
1442.70446777344	0.143135949969292
1444.63330078125	0.143280297517776
1446.56201171875	0.143418475985527
1448.49072265625	0.143602073192596
1450.41943359375	0.143791526556015
1452.34826660156	0.143943339586258
1454.27697753906	0.144052654504776
1456.20568847656	0.144193008542061
1458.13452148438	0.144467368721962
1460.06323242187	0.144802242517471
1461.99194335938	0.145096406340599
1463.92077636719	0.145348981022835
1465.84948730469	0.145589023828506
1467.77819824219	0.145797595381737
1469.70703125	0.145986929535866
1471.6357421875	0.146197140216827
1473.564453125	0.146480023860931
1475.49328613281	0.146848499774933
1477.42199707031	0.147237375378609
1479.35070800781	0.14758737385273
1481.27954101562	0.147898450493813
1483.20825195313	0.148218140006065
1485.13696289062	0.148508757352829
1487.06567382813	0.148801758885384
1488.99450683594	0.1491968780756
1490.92321777344	0.149677112698555
1492.85192871094	0.150112390518188
1494.78076171875	0.150456324219704
1496.70947265625	0.150873884558678
1498.63818359375	0.151413351297379
1500.56701660156	0.151942878961563
1502.49572753906	0.152360320091248
1504.42443847656	0.152662694454193
1506.35327148438	0.153131917119026
1508.28198242187	0.153975680470467
1510.21069335938	0.154844433069229
1512.13952636719	0.155576452612877
1514.06823730469	0.156229913234711
1515.99694824219	0.156918123364449
1517.92565917969	0.157660841941834
1519.8544921875	0.158425807952881
1521.783203125	0.159345611929894
1523.7119140625	0.160408318042755
1525.64074707031	0.161446183919907
1527.56945800781	0.162620007991791
1529.49816894531	0.163789555430412
1531.42700195313	0.164871200919151
1533.35571289062	0.166193023324013
1535.28442382813	0.167582720518112
1537.21325683594	0.168728590011597
1539.14196777344	0.170036643743515
1541.07067871094	0.172037959098816
1542.99951171875	0.174160540103912
1544.92822265625	0.176161453127861
1546.85693359375	0.178095087409019
1548.78576660156	0.18003360927105
1550.71447753906	0.182262361049652
1552.64318847656	0.184637114405632
1554.57189941406	0.18703131377697
1556.50073242187	0.189389392733574
1558.42944335938	0.19268149137497
1560.35815429687	0.197348356246948
1562.28698730469	0.200766012072563
1564.21569824219	0.203750863671303
1566.14440917969	0.20721535384655
1568.0732421875	0.211176946759224
1570.001953125	0.216049045324326
1571.9306640625	0.221037581562996
1573.85949707031	0.225495681166649
1575.78820800781	0.231056481599808
1577.71691894531	0.238061994314194
1579.64575195313	0.244465529918671
1581.57446289062	0.250860005617142
1583.50317382813	0.258072972297668
1585.43188476562	0.265943884849548
1587.36071777344	0.274417817592621
1589.28942871094	0.283509880304337
1591.21813964844	0.293345063924789
1593.14697265625	0.303905546665192
1595.07568359375	0.31538587808609
1597.00439453125	0.327697455883026
1598.93322753906	0.34072157740593
1600.86193847656	0.354742109775543
1602.79064941406	0.369912564754486
1604.71948242187	0.386077046394348
1606.64819335938	0.403069466352463
1608.57690429687	0.42138135433197
1610.50573730469	0.440862774848938
1612.43444824219	0.46022418141365
1614.36315917969	0.479168862104416
1616.2919921875	0.501591801643372
1618.220703125	0.527536451816559
1620.1494140625	0.54930591583252
1622.078125	0.56975781917572
1624.00695800781	0.593028724193573
1625.93566894531	0.615498244762421
1627.86437988281	0.635867238044739
1629.79321289062	0.655115008354187
1631.72192382813	0.671155989170074
1633.65063476562	0.68405282497406
1635.57946777344	0.697559356689453
1637.50817871094	0.710442781448364
1639.43688964844	0.718870162963867
1641.36572265625	0.72369247674942
1643.29443359375	0.725658476352692
1645.22314453125	0.724794924259186
1647.15197753906	0.721248269081116
1649.08068847656	0.717175245285034
1651.00939941406	0.711678504943848
1652.93811035156	0.700722277164459
1654.86694335938	0.687608301639557
1656.79565429687	0.678310930728912
1658.72436523438	0.668182790279388
1660.65319824219	0.65493381023407
1662.58190917969	0.638664126396179
1664.51062011719	0.621517717838287
1666.439453125	0.606132984161377
1668.3681640625	0.589092254638672
1670.296875	0.568541765213013
1672.22570800781	0.549847006797791
1674.15441894531	0.531773865222931
1676.08312988281	0.51129025220871
1678.01196289062	0.492095857858658
1679.94067382813	0.475268989801407
1681.86938476562	0.458115756511688
1683.79821777344	0.436430215835571
1685.72692871094	0.412283331155777
1687.65563964844	0.394293785095215
1689.58435058594	0.37794554233551
1691.51318359375	0.360985428094864
1693.44189453125	0.345368057489395
1695.37060546875	0.328007102012634
1697.29943847656	0.309954166412354
1699.22814941406	0.293330937623978
1701.15686035156	0.275270402431488
1703.08569335938	0.260369747877121
1705.01440429687	0.247798919677734
1706.94311523438	0.234153166413307
1708.87194824219	0.22137251496315
1710.80065917969	0.210034191608429
1712.72937011719	0.199279263615608
1714.658203125	0.1888757199049
1716.5869140625	0.177707508206367
1718.515625	0.166118398308754
1720.4443359375	0.156836062669754
1722.37316894531	0.14929211139679
1724.30187988281	0.141669645905495
1726.23059082031	0.134201556444168
1728.15942382813	0.127331972122192
1730.08813476562	0.120913334190845
1732.01684570313	0.114955626428127
1733.94567871094	0.108337260782719
1735.87438964844	0.101943761110306
1737.80310058594	0.0972157940268516
1739.73193359375	0.0926239937543869
1741.66064453125	0.0878640189766883
1743.58935546875	0.0836676284670829
1745.51818847656	0.0798541679978371
1747.44689941406	0.0761808156967163
1749.37561035156	0.0725018382072449
1751.30444335938	0.0687909200787544
1753.23315429687	0.0655662938952446
1755.16186523438	0.0628154650330543
1757.09057617187	0.0600503869354725
1759.01940917969	0.0573954693973064
1760.94812011719	0.0549168661236762
1762.87683105469	0.0524623207747936
1764.8056640625	0.0502851791679859
1766.734375	0.0483005791902542
1768.6630859375	0.046309195458889
1770.59191894531	0.0443855002522468
1772.52062988281	0.0425026603043079
1774.44934082031	0.0407665967941284
1776.37817382813	0.039295382797718
1778.30688476562	0.0378894321620464
1780.23559570313	0.0364777743816375
1782.16442871094	0.0351693406701088
1784.09313964844	0.0339671932160854
1786.02185058594	0.0328240841627121
1787.95056152344	0.0317623950541019
1789.87939453125	0.0307784788310527
1791.80810546875	0.0297599993646145
1793.73681640625	0.0287445392459631
1795.66564941406	0.027878763154149
1797.59436035156	0.0271195936948061
1799.52307128906	0.0264137126505375
1801.45190429687	0.0257299598306417
1803.38061523438	0.0250587165355682
1805.30932617187	0.0244094021618366
1807.23815917969	0.0238174926489591
1809.16687011719	0.0232863090932369
1811.09558105469	0.0227764230221509
1813.0244140625	0.0223138947039843
1814.953125	0.0218926128000021
1816.8818359375	0.0214800611138343
1818.81066894531	0.0210750475525856
1820.73937988281	0.0207133870571851
1822.66809082031	0.0204236526042223
1824.59680175781	0.0201597623527049
1826.52563476562	0.0198773052543401
1828.45434570313	0.0196081399917602
1830.38305664062	0.0194253791123629
1832.31188964844	0.0193006843328476
1834.24060058594	0.019165800884366
1836.16931152344	0.0190253593027592
1838.09814453125	0.0188840162009001
1840.02685546875	0.0187376942485571
1841.95556640625	0.0185812078416347
1843.88439941406	0.0184766072779894
1845.81311035156	0.0184883046895266
1847.74182128906	0.0185351725667715
1849.67065429687	0.0185533799231052
1851.59936523438	0.0185698866844177
1853.52807617187	0.0186116844415664
1855.45690917969	0.0186586994677782
1857.38562011719	0.0187182892113924
1859.31433105469	0.0188114307820797
1861.24304199219	0.0188950747251511
1863.171875	0.0189456921070814
1865.1005859375	0.0190128106623888
1867.029296875	0.0191534105688333
1868.95812988281	0.0193747878074646
1870.88684082031	0.0195947624742984
1872.81555175781	0.0197514258325099
1874.74438476562	0.0198949743062257
1876.67309570313	0.0200681742280721
1878.60180664062	0.0202898569405079
1880.53063964844	0.0205621849745512
1882.45935058594	0.0208364240825176
1884.38806152344	0.021095672622323
1886.31689453125	0.0213293265551328
1888.24560546875	0.0215359851717949
1890.17431640625	0.0217853076756
1892.10302734375	0.0220976881682873
1894.03186035156	0.0224483162164688
1895.96057128906	0.0228315051645041
1897.88928222656	0.0232201367616653
1899.81811523438	0.023601246997714
1901.74682617187	0.0239725690335035
1903.67553710938	0.0243217311799526
1905.60437011719	0.024653997272253
1907.53308105469	0.0250133592635393
1909.46179199219	0.0254419650882482
1911.390625	0.0259093753993511
1913.3193359375	0.0263520125299692
1915.248046875	0.0267710667103529
1917.17687988281	0.0272319465875625
1919.10559082031	0.0277379862964153
1921.03430175781	0.0282178223133087
1922.96313476562	0.0286995712667704
1924.89184570313	0.0292272046208382
1926.82055664062	0.0297449752688407
1928.74926757813	0.030235081911087
1930.67810058594	0.0307453572750091
1932.60681152344	0.0313009396195411
1934.53552246094	0.0318723879754543
1936.46435546875	0.032425258308649
1938.39306640625	0.0329884700477123
1940.32177734375	0.0335924327373505
1942.25061035156	0.0342190787196159
1944.17932128906	0.0348466336727142
1946.10803222656	0.0354724265635013
1948.03686523438	0.0361109673976898
1949.96557617187	0.0367668718099594
1951.89428710938	0.0374399945139885
1953.82312011719	0.0381298437714577
1955.75183105469	0.038823451846838
1957.68054199219	0.0395172648131847
1959.60925292969	0.0402130074799061
1961.5380859375	0.0409039817750453
1963.466796875	0.0415859147906303
1965.3955078125	0.0422864966094494
1967.32434082031	0.0430356822907925
1969.25305175781	0.0438141375780105
1971.18176269531	0.0445861332118511
1973.11059570313	0.0453431233763694
1975.03930664062	0.0461180694401264
1976.96801757813	0.0469264723360538
1978.89685058594	0.0477412678301334
1980.82556152344	0.0485497750341892
1982.75427246094	0.0493557900190353
1984.68310546875	0.0501544140279293
1986.61181640625	0.0509257204830646
1988.54052734375	0.0516874939203262
1990.46936035156	0.0524988919496536
1992.39807128906	0.0533725693821907
1994.32678222656	0.0542581863701343
1996.25549316406	0.0551161952316761
1998.18432617187	0.0559512563049793
2000.11303710938	0.0567771531641483
2002.04174804687	0.0576216541230679
2003.97058105469	0.058486457914114
2005.89929199219	0.0593175552785396
2007.82800292969	0.0601142421364784
2009.7568359375	0.0609471499919891
2011.685546875	0.0618245489895344
2013.6142578125	0.0626908019185066
2015.54309082031	0.0635478496551514
2017.47180175781	0.0644147917628288
2019.40051269531	0.0652763918042183
2021.32934570313	0.0661176741123199
2023.25805664062	0.0669173076748848
2025.18676757813	0.0676895007491111
2027.11547851562	0.0684847980737686
2029.04431152344	0.0693213641643524
2030.97302246094	0.0701684802770614
2032.90173339844	0.0709878131747245
2034.83056640625	0.0717659667134285
2036.75927734375	0.0725240483880043
2038.68798828125	0.073305606842041
2040.61682128906	0.0741152241826057
2042.54553222656	0.0749099627137184
2044.47424316406	0.0756564512848854
2046.40307617187	0.0763675272464752
2048.33178710938	0.0770835429430008
2050.26049804687	0.0778307765722275
2052.18920898438	0.0785926356911659
2054.11791992187	0.0793142914772033
2056.046875	0.0799823999404907
2057.9755859375	0.0806466117501259
2059.904296875	0.081333540380001
2061.8330078125	0.082003578543663
2063.76171875	0.0826284065842628
2065.6904296875	0.0832249075174332
2067.61938476562	0.0837949514389038
2069.54809570313	0.0843523442745208
2071.47680664062	0.0849101096391678
2073.40551757813	0.085456021130085
2075.33422851562	0.0859955847263336
2077.26293945313	0.0865193903446197
2079.19165039062	0.0869986265897751
2081.12060546875	0.08743716776371
2083.04931640625	0.0878728628158569
2084.97802734375	0.0883291065692902
2086.90673828125	0.0887863337993621
2088.83544921875	0.0892108604311943
2090.76416015625	0.0895941480994225
2092.69311523438	0.0899346247315406
2094.62182617187	0.0902373269200325
2096.55053710938	0.0905386731028557
2098.47924804687	0.0908400416374206
2100.40795898438	0.0911083444952964
2102.33666992187	0.0913328900933266
2104.265625	0.09151741117239
2106.1943359375	0.0916798189282417
2108.123046875	0.0918282493948936
2110.0517578125	0.0919553935527801
2111.98046875	0.0920454561710358
2113.9091796875	0.0920940637588501
2115.837890625	0.0921322107315063
2117.76684570313	0.0921674445271492
2119.69555664062	0.092179574072361
2121.62426757813	0.0921693295240402
2123.55297851562	0.0921174883842468
2125.48168945313	0.0919998288154602
2127.41040039062	0.0918493568897247
2129.33935546875	0.0916899815201759
2131.26806640625	0.0915125831961632
2133.19677734375	0.0913171395659447
2135.12548828125	0.0911125913262367
2137.05419921875	0.0908967480063438
2138.98291015625	0.090643398463726
2140.91186523438	0.0903434827923775
2142.84057617187	0.0900067538022995
2144.76928710938	0.0896433740854263
2146.69799804687	0.0892793387174606
2148.62670898438	0.0889099836349487
2150.55541992187	0.08848886936903
2152.48413085938	0.0879971385002136
2154.4130859375	0.08747598528862
2156.341796875	0.086952768266201
2158.2705078125	0.0864141955971717
2160.19921875	0.085857018828392
2162.1279296875	0.0852837339043617
2164.056640625	0.0846940577030182
2165.98559570313	0.084079198539257
2167.91430664062	0.0834302008152008
2169.84301757813	0.0827675387263298
2171.77172851562	0.0821042656898498
2173.70043945313	0.0814156532287597
2175.62915039062	0.0806946754455566
2177.55810546875	0.0799760222434998
2179.48681640625	0.0792646035552025
2181.41552734375	0.0785207971930504
2183.34423828125	0.0777301117777824
2185.27294921875	0.0769245848059654
2187.20166015625	0.0761292055249214
2189.13037109375	0.0753279328346252
2191.05932617187	0.0745146349072456
2192.98803710938	0.0736934766173363
2194.91674804687	0.0728376507759094
2196.84545898438	0.0719408318400383
2198.77416992187	0.0710432380437851
2200.70288085938	0.0701767280697822
2202.6318359375	0.0693243071436882
2204.560546875	0.0684539452195167
2206.4892578125	0.0675721988081932
2208.41796875	0.0666804686188698
2210.3466796875	0.0657581314444542
2212.275390625	0.0648143887519836
2214.2041015625	0.0638621747493744
2216.13305664062	0.0629090219736099
2218.06176757813	0.0619787015020847
2219.99047851562	0.0610705427825451
2221.91918945313	0.0601569637656212
2223.84790039062	0.0592226348817348
2225.77661132813	0.0582752451300621
2227.70556640625	0.0573258735239505
2229.63427734375	0.0563686639070511
2231.56298828125	0.0554110333323478
2233.49169921875	0.054460059851408
2235.42041015625	0.0534993037581443
2237.34912109375	0.0525291264057159
2239.27807617187	0.0515719279646873
2241.20678710938	0.050650343298912
2243.13549804687	0.049743365496397
2245.06420898438	0.0488160029053688
2246.99291992187	0.0478825233876705
2248.92163085938	0.0469589196145535
2250.85034179687	0.0460317768156529
2252.779296875	0.045087169855833
2254.7080078125	0.0441430062055587
2256.63671875	0.04321950674057
2258.5654296875	0.042299535125494
2260.494140625	0.0413659065961838
2262.4228515625	0.0404252745211124
2264.35180664062	0.0395126976072788
2266.28051757813	0.0386390723288059
2268.20922851562	0.0377644933760166
2270.13793945313	0.0368719436228275
2272.06665039062	0.0359722226858139
2273.99536132813	0.0350755713880062
2275.92431640625	0.034200232475996
2277.85302734375	0.0333426669239998
2279.78173828125	0.0324730426073074
2281.71044921875	0.0315918438136577
2283.63916015625	0.0307290200144053
2285.56787109375	0.029900711029768
2287.49658203125	0.0290814246982336
2289.42553710938	0.0282358061522245
2291.35424804687	0.0273824278265238
2293.28295898438	0.0265614334493875
2295.21166992187	0.025768056511879
2297.14038085938	0.0249583851546049
2299.06909179687	0.0241239238530397
2300.998046875	0.0233002100139856
2302.9267578125	0.0224986132234334
2304.85546875	0.0217107385396957
2306.7841796875	0.0209203232079744
2308.712890625	0.0201203636825084
2310.6416015625	0.0193312671035528
2312.57055664062	0.0185657255351543
2314.49926757813	0.0178213026374578
2316.42797851562	0.0170861482620239
2318.35668945313	0.0163382329046726
2320.28540039062	0.0155642880126833
2322.21411132813	0.0147769097238779
2324.14282226562	0.0140025867149234
2326.07177734375	0.013252324424684
2328.00048828125	0.0125048756599426
2329.92919921875	0.0117623284459114
2331.85791015625	0.0110739683732391
2333.78662109375	0.0104324864223599
2335.71533203125	0.00978138763457532
2337.64428710938	0.00910694245249032
2339.57299804687	0.00844169873744244
2341.50170898438	0.00781400036066768
2343.43041992187	0.00722408108413218
2345.35913085938	0.00669744471088053
2347.28784179687	0.00622782250866294
2349.216796875	0.00571490265429019
2351.1455078125	0.00508068036288022
2353.07421875	0.00434430222958322
2355.0029296875	0.00359765952453018
2356.931640625	0.00292010279372329
2358.8603515625	0.00232221512123938
2360.7890625	0.00177338765934107
2362.71801757813	0.0012331964680925
2364.64672851562	0.000718256225809405
2366.57543945313	0.000259299471508669
2368.50415039062	-0.000180749979335854
2370.43286132813	-0.000604999426286712
2372.36157226562	-0.000987151754088698
2374.29052734375	-0.00135033682454378
2376.21923828125	-0.00171672506257891
2378.14794921875	-0.00210382579825819
2380.07666015625	-0.00251956190913915
2382.00537109375	-0.00294245942495768
2383.93408203125	-0.00336083583533766
2385.86279296875	-0.00377059774473314
2387.79174804687	-0.00416448758915072
2389.72045898438	-0.0045637586154044
2391.64916992187	-0.00498528545722368
2393.57788085938	-0.00539750652387744
2395.50659179687	-0.00579605484381323
2397.43530273438	-0.00621557142585515
2399.3642578125	-0.00662642298266291
2401.29296875	-0.00698619801551108
2403.2216796875	-0.00732302293181425
2405.150390625	-0.00766604673117404
2407.0791015625	-0.00800824072211984
2409.0078125	-0.0083366557955742
2410.93676757813	-0.00863584410399203
2412.86547851562	-0.00890972092747692
2414.79418945313	-0.00918803736567503
2416.72290039062	-0.00948435999453073
2418.65161132813	-0.00979095883667474
2420.58032226562	-0.010098859667778
2422.50903320313	-0.0104029020294547
2424.43798828125	-0.0106931449845433
2426.36669921875	-0.010949824936688
2428.29541015625	-0.011181278154254
2430.22412109375	-0.011416238732636
2432.15283203125	-0.011655860580504
2434.08154296875	-0.0118859298527241
2436.01049804687	-0.0121022341772914
2437.93920898438	-0.0123181277886033
2439.86791992187	-0.0125486515462399
2441.79663085938	-0.0127757349982858
2443.72534179687	-0.0129641108214855
2445.65405273438	-0.0131235225126147
2447.5830078125	-0.0132982404902578
2449.51171875	-0.0134805170819164
2451.4404296875	-0.0136346220970154
2453.369140625	-0.0137669555842877
2455.2978515625	-0.0138938333839178
2457.2265625	-0.0140206729993225
2459.1552734375	-0.0141484290361405
2461.08422851562	-0.0142668290063739
2463.01293945313	-0.0143849458545447
2464.94165039062	-0.0145173007622362
2466.87036132813	-0.0146303940564394
2468.79907226562	-0.0147089259698987
2470.72778320313	-0.0147864436730743
2472.65673828125	-0.0148684997111559
2474.58544921875	-0.0149558922275901
2476.51416015625	-0.0150640709325671
2478.44287109375	-0.0151772219687701
2480.37158203125	-0.0152665013447404
2482.30029296875	-0.0153352739289403
2484.22924804687	-0.0153950899839401
2486.15795898438	-0.0154275186359883
2488.08666992187	-0.0154247712343931
2490.01538085938	-0.015407832339406
2491.94409179687	-0.0154152270406485
2493.87280273438	-0.0154617438092828
2495.80151367187	-0.015505357645452
2497.73046875	-0.0155171472579241
2499.6591796875	-0.0155063569545746
2501.587890625	-0.0154832266271115
2503.5166015625	-0.0154682388529181
2505.4453125	-0.0154931684955954
2507.3740234375	-0.015525889582932
2509.30297851562	-0.0155000621452928
2511.23168945313	-0.0154416086152196
2513.16040039062	-0.0154144279658795
2515.08911132813	-0.0153986383229495
2517.01782226562	-0.015343469567597
2518.94653320313	-0.0152745991945267
2520.87524414062	-0.0152245629578829
2522.80419921875	-0.0151596236974001
2524.73291015625	-0.0150756221264601
2526.66162109375	-0.0150055084377527
2528.59033203125	-0.0149378348141909
2530.51904296875	-0.0148349786177278
2532.44775390625	-0.0147120794281364
2534.37670898438	-0.0146114723756909
2536.30541992187	-0.0145347248762847
2538.23413085938	-0.0144667271524668
2540.16284179687	-0.0143968658521772
2542.09155273438	-0.0143099613487721
2544.02026367187	-0.0141842579469085
2545.94921875	-0.0140234809368849
2547.8779296875	-0.0138750290498138
2549.806640625	-0.0137614384293556
2551.7353515625	-0.0136545402929187
2553.6640625	-0.0135222226381302
2555.5927734375	-0.0133568327873946
2557.521484375	-0.0131727457046509
2559.45043945313	-0.012991194613278
2561.37915039062	-0.0128179611638189
2563.30786132813	-0.0126435020938516
2565.23657226562	-0.0124691743403674
2567.16528320313	-0.0123063512146473
2569.09399414062	-0.0121469413861632
2571.02294921875	-0.0119683351367712
2572.95166015625	-0.0117704067379236
2574.88037109375	-0.0115638189017773
2576.80908203125	-0.0113537022843957
2578.73779296875	-0.0111438380554319
2580.66650390625	-0.0109325600787998
2582.59545898438	-0.0107129961252213
2584.52416992187	-0.0104757845401764
2586.45288085938	-0.0102438032627106
2588.38159179687	-0.0100512085482479
2590.31030273438	-0.00986576545983554
2592.23901367187	-0.00962697714567183
2594.16772460938	-0.00934113841503859
2596.0966796875	-0.00906383339315657
2598.025390625	-0.00881252903491261
2599.9541015625	-0.00857275445014239
2601.8828125	-0.00833924580365423
2603.8115234375	-0.00808914843946699
2605.740234375	-0.00779487146064639
2607.66918945313	-0.00748635036870841
2609.59790039062	-0.00721600465476514
2611.52661132813	-0.00697228964418175
2613.45532226562	-0.00670065497979523
2615.38403320313	-0.00638054031878714
2617.31274414062	-0.00604803813621406
2619.24169921875	-0.00573796685785054
2621.17041015625	-0.0054463865235448
2623.09912109375	-0.00515225715935233
2625.02783203125	-0.00483919028192758
2626.95654296875	-0.00452108122408393
2628.88525390625	-0.00420217541977769
2630.81396484375	-0.00386030343361202
2632.74291992187	-0.0035211923532188
2634.67163085938	-0.00322025711648172
2636.60034179687	-0.00294477352872494
2638.52905273438	-0.00267220241948968
2640.45776367187	-0.0023705235216767
2642.38647460938	-0.00201040692627431
2644.3154296875	-0.00162451225332917
2646.244140625	-0.00127012562006711
2648.1728515625	-0.000942520040553059
2650.1015625	-0.000592125987168434
2652.0302734375	-0.00020734887220896
2653.958984375	0.000171139967278526
2655.88793945313	0.00052634760504587
2657.81665039062	0.000878940860275154
2659.74536132813	0.00123867404181509
2661.67407226562	0.00160527869593351
2663.60278320313	0.00197422131896018
2665.53149414062	0.002341603860259
2667.46020507813	0.00271685142070056
2669.38916015625	0.00309211085550483
2671.31787109375	0.00344541133381421
2673.24658203125	0.00379456020891668
2675.17529296875	0.00417963834479445
2677.10400390625	0.0045950380153954
2679.03271484375	0.00500222062692045
2680.96166992187	0.0053878999315202
2682.89038085938	0.00577003927901386
2684.81909179687	0.00617551570758222
2686.74780273438	0.0066076796501875
2688.67651367187	0.00702519901096817
2690.60522460938	0.00739079853519796
2692.53393554687	0.00774611299857497
2694.462890625	0.00815562903881069
2696.3916015625	0.00858572870492935
2698.3203125	0.00897502806037658
2700.2490234375	0.00935470405966041
2702.177734375	0.00977278314530846
2704.1064453125	0.0102204419672489
2706.03540039062	0.0106686698272824
2707.96411132813	0.0110995145514607
2709.89282226562	0.0115199405699968
2711.82153320313	0.0119399232789874
2713.75024414062	0.0123583152890205
2715.67895507813	0.0127975586801767
2717.60791015625	0.013263133354485
2719.53662109375	0.0137052703648805
2721.46533203125	0.0141003103926778
2723.39404296875	0.0145000470802187
2725.32275390625	0.0149607267230749
2727.25146484375	0.0154576227068901
2729.18017578125	0.0159344915300607
2731.10913085938	0.0163891687989235
2733.03784179687	0.0168376769870519
2734.96655273438	0.0172754693776369
2736.89526367187	0.0177018940448761
2738.82397460938	0.0181397218257188
2740.75268554687	0.0186249241232872
2742.681640625	0.0191623643040656
2744.6103515625	0.0197059698402882
2746.5390625	0.0202214810997247
2748.4677734375	0.0207213163375854
2750.396484375	0.0212100371718407
2752.3251953125	0.0216846950352192
2754.25415039062	0.0221632253378629
2756.18286132813	0.0226651635020971
2758.11157226562	0.0231936499476433
2760.04028320313	0.0237292870879173
2761.96899414062	0.0242426190525293
2763.89770507813	0.0247487761080265
2765.82641601562	0.0252945683896541
2767.75537109375	0.0258506070822477
2769.68408203125	0.0263647213578224
2771.61279296875	0.0268844291567802
2773.54150390625	0.0274625830352306
2775.47021484375	0.0280675757676363
2777.39892578125	0.0286626257002354
2779.32788085938	0.029241381213069
2781.25659179687	0.0297952629625797
2783.18530273438	0.0303492974489927
2785.11401367187	0.0309449825435876
2787.04272460938	0.0315816290676594
2788.97143554687	0.0322469770908356
2790.900390625	0.0329084061086178
2792.8291015625	0.0335381217300891
2794.7578125	0.0341775193810463
2796.6865234375	0.0348491594195366
2798.615234375	0.0355171486735344
2800.5439453125	0.0362051017582417
2802.47265625	0.0369418337941169
2804.40161132813	0.037675242871046
2806.33032226562	0.0383880026638508
2808.25903320313	0.0391106605529785
2810.18774414062	0.0398572236299514
2812.11645507813	0.0406124852597714
2814.04516601562	0.041356224566698
2815.97412109375	0.0421326160430908
2817.90283203125	0.042967863380909
2819.83154296875	0.0438170880079269
2821.76025390625	0.0446595437824726
2823.68896484375	0.045494694262743
2825.61767578125	0.0463100858032704
2827.54638671875	0.0471283122897148
2829.47534179687	0.0480023138225078
2831.40405273438	0.048943992704153
2833.33276367187	0.0499017387628555
2835.26147460938	0.0508405938744545
2837.19018554687	0.0518000274896622
2839.11889648438	0.0527933612465858
2841.0478515625	0.0537881813943386
2842.9765625	0.0547989420592785
2844.9052734375	0.0558363161981105
2846.833984375	0.0568922534584999
2848.7626953125	0.0579746700823307
2850.69140625	0.0590823590755463
2852.62036132813	0.0602147951722145
2854.54907226562	0.0613553524017334
2856.47778320313	0.0624899715185166
2858.40649414062	0.0636620000004768
2860.33520507813	0.0649019703269004
2862.26391601562	0.0661795884370804
2864.19262695313	0.0674720779061318
2866.12158203125	0.0687698721885681
2868.05029296875	0.0700783133506775
2869.97900390625	0.0714357122778892
2871.90771484375	0.0728398561477661
2873.83642578125	0.0742486789822578
2875.76513671875	0.0756713300943374
2877.69409179687	0.0771486833691597
2879.62280273438	0.0786900520324707
2881.55151367187	0.080289326608181
2883.48022460937	0.0819362103939056
2885.40893554687	0.0836070254445076
2887.33764648438	0.0852737426757812
2889.2666015625	0.0869176685810089
2891.1953125	0.0885770693421364
2893.1240234375	0.0903205648064613
2895.052734375	0.0921540036797523
2896.9814453125	0.094044104218483
2898.91015625	0.0959797576069832
2900.8388671875	0.0979471653699875
2902.76782226562	0.0999239236116409
2904.69653320313	0.10191698372364
2906.62524414063	0.103955805301666
2908.55395507812	0.106072939932346
2910.48266601562	0.108285039663315
2912.41137695313	0.110544361174107
2914.34033203125	0.112797066569328
2916.26904296875	0.11508459597826
2918.19775390625	0.117453269660473
2920.12646484375	0.119883887469768
2922.05517578125	0.122356966137886
2923.98388671875	0.124867089092731
2925.91284179687	0.127420485019684
2927.84155273438	0.130015715956688
2929.77026367188	0.132660284638405
2931.69897460937	0.135402321815491
2933.62768554687	0.138253003358841
2935.55639648438	0.14118255674839
2937.48510742188	0.144177317619324
2939.4140625	0.147216379642487
2941.3427734375	0.150285124778748
2943.271484375	0.153412163257599
2945.2001953125	0.156633257865906
2947.12890625	0.159933313727379
2949.0576171875	0.163278192281723
2950.98657226562	0.166689440608025
2952.91528320313	0.170215889811516
2954.84399414063	0.173841163516045
2956.77270507812	0.177504748106003
2958.70141601562	0.181220784783363
2960.63012695313	0.185046344995499
2962.55908203125	0.188976943492889
2964.48779296875	0.193002238869667
2966.41650390625	0.197127357125282
2968.34521484375	0.201327204704285
2970.27392578125	0.205611079931259
2972.20263671875	0.210008755326271
2974.13134765625	0.214490607380867
2976.06030273438	0.219019010663033
2977.98901367188	0.223596274852753
2979.91772460937	0.228275611996651
2981.84643554687	0.233123630285263
2983.77514648438	0.238110408186913
2985.70385742188	0.243191763758659
2987.6328125	0.248391464352608
2989.5615234375	0.253702700138092
2991.490234375	0.25911420583725
2993.4189453125	0.264603734016418
2995.34765625	0.270133405923843
2997.2763671875	0.275786578655243
2999.205078125	0.281665086746216
3001.13403320313	0.2877037525177
3003.06274414063	0.293791830539703
3004.99145507812	0.299957096576691
3006.92016601562	0.306284695863724
3008.84887695313	0.31276735663414
3010.77758789063	0.319362699985504
3012.70654296875	0.326121866703033
3014.63525390625	0.333122879266739
3016.56396484375	0.340276658535004
3018.49267578125	0.347449362277985
3020.42138671875	0.354683816432953
3022.35009765625	0.362063735723495
3024.27905273438	0.36961954832077
3026.20776367188	0.377384960651398
3028.13647460937	0.385314404964447
3030.06518554687	0.393342643976212
3031.99389648438	0.401535272598267
3033.92260742188	0.409958571195602
3035.85131835937	0.418582260608673
3037.7802734375	0.427353501319885
3039.708984375	0.436236947774887
3041.6376953125	0.445256888866425
3043.56640625	0.454469949007034
3045.4951171875	0.463910609483719
3047.423828125	0.473594665527344
3049.35278320313	0.483504176139831
3051.28149414063	0.493548184633255
3053.21020507812	0.503663241863251
3055.13891601562	0.51398104429245
3057.06762695313	0.524572968482971
3058.99633789063	0.535274744033814
3060.92529296875	0.546124696731567
3062.85400390625	0.557330250740051
3064.78271484375	0.568819642066956
3066.71142578125	0.580418586730957
3068.64013671875	0.592138707637787
3070.56884765625	0.604154169559479
3072.49755859375	0.616588890552521
3074.42651367188	0.629302561283112
3076.35522460937	0.642134368419647
3078.28393554687	0.655135214328766
3080.21264648438	0.668348133563995
3082.14135742188	0.681749880313873
3084.07006835937	0.695455551147461
3085.9990234375	0.709506213665009
3087.927734375	0.723711669445038
3089.8564453125	0.738020896911621
3091.78515625	0.752514064311981
3093.7138671875	0.767313539981842
3095.642578125	0.782667279243469
3097.57153320313	0.798527419567108
3099.50024414063	0.814562201499939
3101.42895507812	0.830708086490631
3103.35766601562	0.846985042095184
3105.28637695313	0.863310813903809
3107.21508789063	0.879876554012299
3109.14379882812	0.896902322769165
3111.07275390625	0.914248406887054
3113.00146484375	0.931914389133453
3114.93017578125	0.950127422809601
3116.85888671875	0.968608677387238
3118.78759765625	0.986916124820709
3120.71630859375	1.00527930259705
3122.64526367188	1.02396082878113
3124.57397460937	1.04276561737061
3126.50268554687	1.06183731555939
3128.43139648438	1.08142685890198
3130.36010742188	1.10112726688385
3132.28881835937	1.12080597877502
3134.21752929687	1.14104247093201
3136.146484375	1.16196310520172
3138.0751953125	1.18305051326752
3140.00390625	1.20406603813171
3141.9326171875	1.22509741783142
3143.861328125	1.24620139598846
3145.7900390625	1.2678450345993
3147.71899414063	1.29018568992615
3149.64770507812	1.31265664100647
3151.57641601562	1.33529031276703
3153.50512695313	1.35836052894592
3155.43383789063	1.38127934932709
3157.36254882812	1.4032187461853
3159.29150390625	1.42452216148376
3161.22021484375	1.44620215892792
3163.14892578125	1.46821165084839
3165.07763671875	1.48993468284607
3167.00634765625	1.51185548305511
3168.93505859375	1.5349292755127
3170.86376953125	1.55834531784058
3172.79272460937	1.58046412467957
3174.72143554687	1.60118043422699
3176.65014648438	1.62172257900238
3178.57885742188	1.6419221162796
3180.50756835937	1.66134929656982
3182.43627929687	1.68251645565033
3184.365234375	1.70604133605957
3186.2939453125	1.72864663600922
3188.22265625	1.74823701381683
3190.1513671875	1.76617419719696
3192.080078125	1.78471612930298
3194.0087890625	1.80332446098328
3195.93774414063	1.82189047336578
3197.86645507812	1.84105920791626
3199.79516601562	1.85819447040558
3201.72387695313	1.87191343307495
3203.65258789063	1.88643765449524
3205.58129882812	1.90406632423401
3207.51000976562	1.9219309091568
3209.43896484375	1.93746936321259
3211.36767578125	1.94846820831299
3213.29638671875	1.95664620399475
3215.22509765625	1.96723663806915
3217.15380859375	1.98084199428558
3219.08251953125	1.99541711807251
3221.01147460937	2.0078980922699
3222.94018554687	2.01601028442383
3224.86889648438	2.02296376228333
3226.79760742188	2.0339846611023
3228.72631835937	2.04916334152222
3230.65502929687	2.06303906440735
3232.583984375	2.07250595092773
3234.5126953125	2.0792498588562
3236.44140625	2.08575510978699
3238.3701171875	2.09745573997498
3240.298828125	2.11392092704773
3242.2275390625	2.12253546714783
3244.15625	2.12157464027405
3246.08520507812	2.12353420257568
3248.01391601562	2.12976908683777
3249.94262695313	2.13455557823181
3251.87133789063	2.13985657691956
3253.80004882812	2.14575958251953
3255.72875976562	2.14810681343079
3257.65771484375	2.15099334716797
3259.58642578125	2.16022157669067
3261.51513671875	2.17379450798035
3263.44384765625	2.18717956542969
3265.37255859375	2.19551944732666
3267.30126953125	2.1961944103241
3269.22998046875	2.19428253173828
3271.15893554687	2.19271636009216
3273.08764648438	2.19064331054687
3275.01635742188	2.19025111198425
3276.94506835937	2.19093036651611
3278.87377929687	2.19409346580505
3280.80249023438	2.20207238197327
3282.7314453125	2.20854926109314
3284.66015625	2.21082186698914
3286.5888671875	2.21371054649353
3288.517578125	2.21466016769409
3290.4462890625	2.21010136604309
3292.375	2.20612859725952
3294.30395507812	2.20672464370728
3296.23266601562	2.21318578720093
3298.16137695313	2.22239780426025
3300.09008789063	2.22734999656677
3302.01879882812	2.22857666015625
3303.94750976562	2.22557497024536
3305.87622070313	2.21993589401245
3307.80517578125	2.22183394432068
3309.73388671875	2.23293495178223
3311.66259765625	2.24133658409119
3313.59130859375	2.24254584312439
3315.52001953125	2.24348139762878
3317.44873046875	2.24227786064148
3319.37768554687	2.2378203868866
3321.30639648438	2.23680114746094
3323.23510742188	2.24199104309082
3325.16381835937	2.24940776824951
3327.09252929687	2.25341105461121
3329.02124023438	2.25099205970764
3330.9501953125	2.24275684356689
3332.87890625	2.23373651504517
3334.8076171875	2.22846913337708
3336.736328125	2.23126626014709
3338.6650390625	2.23926186561584
3340.59375	2.24514937400818
3342.5224609375	2.25074410438538
3344.45141601562	2.25907325744629
3346.38012695313	2.26798415184021
3348.30883789063	2.27051663398743
3350.23754882812	2.26560258865356
3352.16625976562	2.25972533226013
3354.09497070313	2.25767421722412
3356.02392578125	2.25597310066223
3357.95263671875	2.25148463249207
3359.88134765625	2.25189661979675
3361.81005859375	2.25580978393555
3363.73876953125	2.25837755203247
3365.66748046875	2.26120615005493
3367.59643554687	2.26163172721863
3369.52514648438	2.26004362106323
3371.45385742188	2.26023244857788
3373.38256835937	2.26057720184326
3375.31127929687	2.25651526451111
3377.23999023438	2.25303792953491
3379.16870117188	2.25225591659546
3381.09765625	2.25090503692627
3383.0263671875	2.24968647956848
3384.955078125	2.24722099304199
3386.8837890625	2.24682068824768
3388.8125	2.25340628623962
3390.7412109375	2.2628481388092
3392.67016601562	2.26719403266907
3394.59887695313	2.26567196846008
3396.52758789063	2.2603006362915
3398.45629882812	2.25596523284912
3400.38500976562	2.25730752944946
3402.31372070313	2.25955557823181
3404.24267578125	2.26286292076111
3406.17138671875	2.26499652862549
3408.10009765625	2.26270055770874
3410.02880859375	2.25822782516479
3411.95751953125	2.25232815742493
3413.88623046875	2.24843287467957
3415.81494140625	2.24696779251099
3417.74389648438	2.24626803398132
3419.67260742188	2.2461268901825
3421.60131835937	2.24918222427368
3423.53002929687	2.25218152999878
3425.45874023438	2.24958682060242
3427.38745117188	2.24726319313049
3429.31640625	2.24609994888306
3431.2451171875	2.24238896369934
3433.173828125	2.23658037185669
3435.1025390625	2.23300671577454
3437.03125	2.23107719421387
3438.9599609375	2.2279691696167
3440.888671875	2.22448110580444
3442.81762695313	2.22110772132874
3444.74633789063	2.21967482566834
3446.67504882812	2.21904301643372
3448.60375976562	2.22288036346436
3450.53247070313	2.22754311561584
3452.46118164063	2.22356295585632
3454.39013671875	2.22090840339661
3456.31884765625	2.22839426994324
3458.24755859375	2.23651695251465
3460.17626953125	2.23323488235474
3462.10498046875	2.22533941268921
3464.03369140625	2.22074246406555
3465.96264648438	2.21809840202332
3467.89135742188	2.21782827377319
3469.82006835937	2.21738409996033
3471.74877929687	2.21410322189331
3473.67749023438	2.20961785316467
3475.60620117188	2.20806384086609
3477.53491210937	2.20773243904114
3479.4638671875	2.20515847206116
3481.392578125	2.20085644721985
3483.3212890625	2.19873785972595
3485.25	2.20012307167053
3487.1787109375	2.19993019104004
3489.107421875	2.19926834106445
3491.03637695313	2.19647550582886
3492.96508789063	2.19207310676575
3494.89379882812	2.19091892242432
3496.82250976562	2.19009208679199
3498.75122070313	2.18482327461243
3500.67993164063	2.17316722869873
3502.60888671875	2.15985536575317
3504.53759765625	2.1477415561676
3506.46630859375	2.13972568511963
3508.39501953125	2.1376633644104
3510.32373046875	2.13927578926086
3512.25244140625	2.13871169090271
3514.18115234375	2.12983632087708
3516.11010742188	2.12053370475769
3518.03881835937	2.11311149597168
3519.96752929687	2.10206723213196
3521.89624023438	2.08900094032288
3523.82495117188	2.0778477191925
3525.75366210937	2.06989359855652
3527.6826171875	2.06380462646484
3529.611328125	2.05936527252197
3531.5400390625	2.05291485786438
3533.46875	2.04343509674072
3535.3974609375	2.03126335144043
3537.326171875	2.01763606071472
3539.25512695313	2.00562286376953
3541.18383789063	1.99215626716614
3543.11254882812	1.97518682479858
3545.04125976562	1.9557318687439
3546.96997070313	1.9377338886261
3548.89868164063	1.923943400383
3550.82739257812	1.91191947460175
3552.75634765625	1.89794147014618
3554.68505859375	1.88163936138153
3556.61376953125	1.86330819129944
3558.54248046875	1.84106838703156
3560.47119140625	1.81780958175659
3562.39990234375	1.79528594017029
3564.32885742188	1.77045917510986
3566.25756835937	1.74107158184052
3568.18627929687	1.7152487039566
3570.11499023438	1.70060932636261
3572.04370117188	1.68808734416962
3573.97241210937	1.67176783084869
3575.90112304687	1.65137314796448
3577.830078125	1.62752854824066
3579.7587890625	1.60328507423401
3581.6875	1.58113622665405
3583.6162109375	1.55887901782989
3585.544921875	1.5318717956543
3587.4736328125	1.50118088722229
3589.40258789063	1.47491204738617
3591.33129882812	1.45506572723389
3593.26000976562	1.43405973911285
3595.18872070313	1.40960395336151
3597.11743164063	1.38480508327484
3599.04614257812	1.3604691028595
3600.97509765625	1.33647012710571
3602.90380859375	1.31296706199646
3604.83251953125	1.28964185714722
3606.76123046875	1.26415812969208
3608.68994140625	1.23668038845062
3610.61865234375	1.21076476573944
3612.54736328125	1.18650376796722
3614.47631835937	1.16303670406342
3616.40502929687	1.14039266109467
3618.33374023438	1.11574506759644
3620.26245117188	1.08888554573059
3622.19116210937	1.06507790088654
3624.11987304687	1.04328012466431
3626.048828125	1.01999938488007
3627.9775390625	0.991794347763062
3629.90625	0.959532082080841
3631.8349609375	0.933924674987793
3633.763671875	0.91175389289856
3635.6923828125	0.88679426908493
3637.62133789063	0.860136806964874
3639.55004882812	0.832707226276398
3641.47875976562	0.804705321788788
3643.40747070313	0.777158796787262
3645.33618164063	0.750326216220856
3647.26489257812	0.721381008625031
3649.19360351562	0.687333822250366
3651.12255859375	0.652975022792816
3653.05126953125	0.625692188739777
3654.97998046875	0.600343704223633
3656.90869140625	0.570192575454712
3658.83740234375	0.539554178714752
3660.76611328125	0.511688411235809
3662.69506835937	0.483828485012054
3664.62377929687	0.456150084733963
3666.55249023438	0.430320560932159
3668.48120117188	0.404618501663208
3670.40991210937	0.375426948070526
3672.33862304687	0.349044620990753
3674.267578125	0.326873958110809
3676.1962890625	0.301212579011917
3678.125	0.276983886957169
3680.0537109375	0.258068352937698
3681.982421875	0.240254282951355
3683.9111328125	0.22330804169178
3685.83984375	0.208043038845062
3687.76879882812	0.192763268947601
3689.69750976562	0.176249742507935
3691.62622070313	0.161291539669037
3693.55493164063	0.149430260062218
3695.48364257812	0.13899552822113
3697.41235351562	0.129032254219055
3699.34130859375	0.119803071022034
3701.27001953125	0.110966674983501
3703.19873046875	0.102392293512821
3705.12744140625	0.0949912145733833
3707.05615234375	0.0886056050658226
3708.98486328125	0.0825816020369529
3710.91381835937	0.0764103680849075
3712.84252929687	0.0702944323420524
3714.77124023438	0.0652469992637634
3716.69995117188	0.0611093081533908
3718.62866210937	0.0571319051086902
3720.55737304687	0.0531815029680729
3722.48608398438	0.0495381020009518
3724.4150390625	0.0462219417095184
3726.34375	0.0430881939828396
3728.2724609375	0.0401174612343311
3730.201171875	0.0374743342399597
3732.1298828125	0.0349518023431301
3734.05859375	0.032331857830286
3735.98754882812	0.0298651624470949
3737.91625976562	0.0276319868862629
3739.84497070313	0.0257562175393105
3741.77368164063	0.024165628477931
3743.70239257812	0.0225028395652771
3745.63110351562	0.0205239728093147
3747.55981445313	0.0187688581645488
3749.48876953125	0.0173227991908788
3751.41748046875	0.0156595204025507
3753.34619140625	0.0140459779649973
3755.27490234375	0.0127054573968053
3757.20361328125	0.0114827016368508
3759.13232421875	0.0102496491745114
3761.06127929687	0.00898906029760833
3762.98999023438	0.00784923974424598
3764.91870117188	0.00674200570210816
3766.84741210937	0.0056730173528194
3768.77612304687	0.00465649552643297
3770.70483398438	0.00360969244502486
3772.6337890625	0.0025691040791571
3774.5625	0.00161551567725838
3776.4912109375	0.000722223310731329
3778.419921875	-0.000221009919187045
3780.3486328125	-0.00118349737022073
3782.27734375	-0.00208074343390766
3784.2060546875	-0.00287359952926637
3786.13500976562	-0.00360463419929151
3788.06372070313	-0.00431639747694139
3789.99243164063	-0.00502622826024896
3791.92114257812	-0.00575492903590208
3793.84985351562	-0.00645767105743292
3795.77856445313	-0.00717409653589135
3797.70751953125	-0.00786102376878263
3799.63623046875	-0.00843786355108022
3801.56494140625	-0.00897189974784852
3803.49365234375	-0.00949195772409441
3805.42236328125	-0.0099933324381709
3807.35107421875	-0.0105221252888441
3809.28002929687	-0.0110874194651842
3811.20874023438	-0.011601272970438
3813.13745117188	-0.0120803313329816
3815.06616210937	-0.0125239044427872
3816.99487304687	-0.0128853125497699
3818.92358398438	-0.0132193528115749
3820.85229492188	-0.0135877095162869
3822.78125	-0.0139888413250447
3824.7099609375	-0.0143347568809986
3826.638671875	-0.014637902379036
3828.5673828125	-0.0148955648764968
3830.49609375	-0.0151178743690252
3832.4248046875	-0.0154040344059467
3834.35375976562	-0.0157118774950505
3836.28247070313	-0.0159278307110071
3838.21118164063	-0.0160637591034174
3840.13989257812	-0.016259390860796
3842.06860351562	-0.016496803611517
3843.99731445313	-0.0166459567844868
3845.92626953125	-0.0167054925113916
3847.85498046875	-0.0167657695710659
3849.78369140625	-0.0169119909405708
3851.71240234375	-0.0170581135898829
3853.64111328125	-0.0169979780912399
3855.56982421875	-0.0168805699795485
3857.49853515625	-0.0169413685798645
3859.42749023438	-0.0170197822153568
3861.35620117188	-0.0170405916869641
3863.28491210937	-0.0170329250395298
3865.21362304687	-0.0169844850897789
3867.14233398438	-0.0169041734188795
3869.07104492188	-0.016791820526123
3871	-0.0166516862809658
3872.9287109375	-0.0165525246411562
3874.857421875	-0.0164549835026264
3876.7861328125	-0.0163249634206295
3878.71484375	-0.0161946043372155
3880.6435546875	-0.0160613637417555
3882.572265625	-0.0159497894346714
3884.50122070313	-0.0158012975007296
3886.42993164063	-0.0155135504901409
3888.35864257812	-0.0152186648920179
3890.28735351562	-0.0149823017418385
3892.21606445313	-0.014712929725647
3894.14477539063	-0.0144582642242313
3896.07373046875	-0.0142656266689301
3898.00244140625	-0.0140847815200687
3899.93115234375	-0.0138736255466938
3901.85986328125	-0.0135911209508777
3903.78857421875	-0.0132113676518202
3905.71728515625	-0.0128685766831041
3907.64624023438	-0.0126691982150078
3909.57495117188	-0.0124705322086811
3911.50366210937	-0.0121820801869035
3913.43237304687	-0.0118586765602231
3915.36108398438	-0.0115271676331759
3917.28979492188	-0.0111940940842032
3919.21850585937	-0.0108782853931189
3921.1474609375	-0.0105714928358794
3923.076171875	-0.01026008464396
3925.0048828125	-0.00991748552769425
3926.93359375	-0.00955532025545837
3928.8623046875	-0.00921834725886586
3930.791015625	-0.00889572128653529
3932.71997070313	-0.00857260171324014
3934.64868164063	-0.00824014842510226
3936.57739257812	-0.00789422262459995
3938.50610351562	-0.00755382142961031
3940.43481445313	-0.00721284793689846
3942.36352539063	-0.00685300538316371
3944.29248046875	-0.00650857388973239
3946.22119140625	-0.00621424429118638
3948.14990234375	-0.00591465923935175
3950.07861328125	-0.00556232640519737
3952.00732421875	-0.00518310628831389
3953.93603515625	-0.00481543364003301
3955.86474609375	-0.00447307061403994
3957.79370117188	-0.00414197612553839
3959.72241210937	-0.00380108342505991
3961.65112304687	-0.00345237250439823
3963.57983398438	-0.003140801563859
3965.50854492188	-0.00288090249523523
3967.43725585937	-0.00260721053928136
3969.3662109375	-0.00227077584713702
3971.294921875	-0.00193557480815799
3973.2236328125	-0.00165566464420409
3975.15234375	-0.00136401364579797
3977.0810546875	-0.00105104350950574
3979.009765625	-0.000762552022933995
3980.93872070313	-0.00049445102922619
3982.86743164063	-0.000257126841461299
3984.79614257812	-6.10865899944082E-5
3986.72485351562	0.000138330753543405
3988.65356445313	0.000389940018067113
3990.58227539063	0.000666868349071596
3992.51098632812	0.000925217464100583
3994.43994140625	0.00114595505874602
3996.36865234375	0.00135730102192608
